# Supplementary material for: A Retrospective Assessment of Neuropathic Pain in Response to Intraneural Facilitation® Therapy and Neurovascular Index-Guided Food Elimination
Source: Biomedicines. 2025 Mar 11;13(3):688. doi: 10.3390/biomedicines13030688 (PMC11940592; doi:10.3390/biomedicines13030688)
Supplement: Supplementary file 1 [file biomedicines-13-00688-s001.zip]

Archive with 1 entries (1 files):
- biomedicines-3467367-supplementary.pdf
